# Supplementary material for: Responsiveness of the Calf-Raise Senior test in community-dwelling older adults undergoing an exercise intervention program
Source: PLoS One. 2020 Apr 29;15(4):e0231556. doi: 10.1371/journal.pone.0231556 (PMC7190110; doi:10.1371/journal.pone.0231556)
Supplement: S1 File — (ZIP) [file pone.0231556.s001.zip]

Archive with 1 entries (1 files):
- Calf-raise senior test protocol.pdf
